# Supplementary material for: The termite genus Glyptotermes (Isoptera, Kalotermitidae) from Paraguay
Source: Zookeys. 2021 Sep 1;1059:23–33. doi: 10.3897/zookeys.1059.70500 (PMC8426311; doi:10.3897/zookeys.1059.70500)
Supplement: XML Treatment for Glyptotermes hickmani [file zookeys.1059.70500-treatment1.xml]

<!DOCTYPE tp:taxon-treatment
  PUBLIC "-//TaxonX//DTD Taxonomic Treatment Publishing DTD v0 20100105//EN" "tax-treatment-NSO.dtd">
<tp:taxon-treatment xmlns:tp="http://www.plazi.org/taxpub"><tp:treatment-meta><kwd-group><label>Taxon classification</label><kwd><named-content xmlns:xlink="http://www.w3.org/1999/xlink" content-type="kingdom">Animalia</named-content></kwd><kwd><named-content xmlns:xlink="http://www.w3.org/1999/xlink" content-type="order">Blattodea</named-content></kwd><kwd><named-content xmlns:xlink="http://www.w3.org/1999/xlink" content-type="family">Kalotermitidae</named-content></kwd></kwd-group><mixed-citation publication-type="journal"><person-group><name><surname>Scheffrahn</surname><given-names>Rudolf H.</given-names></name></person-group><article-title>The termite genus <italic><tp:taxon-name><tp:taxon-name-part taxon-name-part-type="genus" reg="Glyptotermes">Glyptotermes</tp:taxon-name-part></tp:taxon-name></italic> (<tp:taxon-name><tp:taxon-name-part taxon-name-part-type="order">Isoptera</tp:taxon-name-part></tp:taxon-name>, <tp:taxon-name><tp:taxon-name-part taxon-name-part-type="family">Kalotermitidae</tp:taxon-name-part></tp:taxon-name>) from Paraguay</article-title><source>Zookeys</source><day>01</day><month>9</month><year>2021</year><volume>1059</volume><fpage>23</fpage><lpage>33</lpage><pub-id pub-id-type="doi">10.3897/zookeys.1059.70500</pub-id></mixed-citation></tp:treatment-meta><tp:nomenclature><tp:taxon-name>
            <object-id xmlns:xlink="http://www.w3.org/1999/xlink" content-type="arpha" xlink:type="simple">A32A4091-456D-5D4A-B4B6-F4DAFE56D085</object-id>
            <tp:taxon-name-part taxon-name-part-type="genus" reg="Glyptotermes">Glyptotermes</tp:taxon-name-part>
            <tp:taxon-name-part taxon-name-part-type="species" reg="hickmani">hickmani</tp:taxon-name-part>
            <object-id xmlns:xlink="http://www.w3.org/1999/xlink" content-type="zoobank" xlink:type="simple">http://zoobank.org/99B790A9-DF50-49E9-9A75-F0D67FB8F3FA</object-id>
          </tp:taxon-name><tp:taxon-status xmlns:xlink="http://www.w3.org/1999/xlink" xlink:type="simple">sp. nov.</tp:taxon-status><xref ref-type="fig" rid="F2">Figs 2</xref><xref ref-type="fig" rid="F3">, 3</xref><xref ref-type="fig" rid="F6">, 6</xref><xref ref-type="table" rid="T1">; Tables 1</xref><xref ref-type="table" rid="T2">, 2</xref></tp:nomenclature><tp:treatment-sec sec-type="diagnosis" id="SECID0E3FAC"><title>Diagnosis.</title><p>Among the ten South American <italic><tp:taxon-name><tp:taxon-name-part taxon-name-part-type="genus" reg="Glyptotermes">Glyptotermes</tp:taxon-name-part></tp:taxon-name></italic> species for which the soldier is known, the <italic><tp:taxon-name><tp:taxon-name-part taxon-name-part-type="genus" reg="Glyptotermes">G.</tp:taxon-name-part><tp:taxon-name-part taxon-name-part-type="species" reg="hickmani">hickmani</tp:taxon-name-part></tp:taxon-name></italic> sp. nov. soldier is closest in head width to <italic><tp:taxon-name><tp:taxon-name-part taxon-name-part-type="genus" reg="Glyptotermes">G.</tp:taxon-name-part><tp:taxon-name-part taxon-name-part-type="species" reg="guianensis">guianensis</tp:taxon-name-part></tp:taxon-name></italic> (Emerson, 1925), but in lateral view, <italic><tp:taxon-name><tp:taxon-name-part taxon-name-part-type="genus" reg="Glyptotermes">G.</tp:taxon-name-part><tp:taxon-name-part taxon-name-part-type="species" reg="guianensis">guianensis</tp:taxon-name-part></tp:taxon-name></italic> has angular frontal horns compared to the rounded frontal horns of <italic><tp:taxon-name><tp:taxon-name-part taxon-name-part-type="genus" reg="Glyptotermes">G.</tp:taxon-name-part><tp:taxon-name-part taxon-name-part-type="species" reg="hickmani">hickmani</tp:taxon-name-part></tp:taxon-name></italic>. The frontal horns of the <italic><tp:taxon-name><tp:taxon-name-part taxon-name-part-type="genus" reg="Glyptotermes">G.</tp:taxon-name-part><tp:taxon-name-part taxon-name-part-type="species" reg="hickmani">hickmani</tp:taxon-name-part></tp:taxon-name></italic> soldier are diagnostic.</p></tp:treatment-sec><tp:treatment-sec sec-type="type locality" id="SECID0EAIAC"><title>Type locality.</title><p>Paraguay, Nueva Colombia.</p></tp:treatment-sec><tp:treatment-sec sec-type="material" id="SECID0EFIAC"><title>Material examined.</title><p><bold><italic>Holotype</italic></bold> soldier: Paraguay, Nueva Colombia (<named-content xmlns:xlink="http://www.w3.org/1999/xlink" content-type="dwc:verbatimCoordinates" xlink:type="simple"><named-content content-type="geo-json" specific-use="{&#34;type&#34;:&#34;Point&#34;,&#34;coordinates&#34;:[-57.287600,-25.174700]}" id="NCID0ETIAC" xlink:type="simple">-25.1747, -57.2876</named-content></named-content>), elev. 115 m, 5JUN2012, R. Scheffrahn et al. (R. Scheffrahn, J. Chase, R. Hickman, J. Křeček, J. Mangold, A. Mullins), <named-content xmlns:xlink="http://www.w3.org/1999/xlink" xlink:type="simple" content-type="institution" xlink:href="http://grbio.org/institution/university-florida">University of Florida Termite Collection</named-content> (<named-content xmlns:xlink="http://www.w3.org/1999/xlink" content-type="dwc:institutional_code" xlink:type="simple">UFTC</named-content>), Davie Florida, no. PA1265. <bold><italic>Paratypes</italic>.</bold> Five additional soldiers, one queen, pseudergates/nymphs, same colony sample as holotype. One additional colony from type locality (same data), four soldiers, one king, one queen, and pseudergates/nymphs (PA1264). Paraguay, Cerra Cora (<named-content xmlns:xlink="http://www.w3.org/1999/xlink" content-type="dwc:verbatimCoordinates" xlink:type="simple"><named-content content-type="geo-json" specific-use="{&#34;type&#34;:&#34;Point&#34;,&#34;coordinates&#34;:[-55.995000,-22.678800]}" id="NCID0EEJAC" xlink:type="simple">-22.6788, -55.9950</named-content></named-content>), elev. 293 m, 29MAY2012, R. Scheffrahn et al., <named-content xmlns:xlink="http://www.w3.org/1999/xlink" content-type="dwc:institutional_code" xlink:type="simple">UFTC</named-content> no. PA326 containing two soldiers and pseudergates/nymphs. Paraguay, 58 km W of Pedro Juan Caballero (<named-content xmlns:xlink="http://www.w3.org/1999/xlink" content-type="dwc:verbatimCoordinates" xlink:type="simple"><named-content content-type="geo-json" specific-use="{&#34;type&#34;:&#34;Point&#34;,&#34;coordinates&#34;:[-56.300600,-22.560000]}" id="NCID0ERJAC" xlink:type="simple">-22.5600, -56.3006</named-content></named-content>), elev. 328 m, 29MAY2012, R. Scheffrahn et al., <named-content xmlns:xlink="http://www.w3.org/1999/xlink" content-type="dwc:institutional_code" xlink:type="simple">UFTC</named-content> no. PA446 containing one soldier and 12 pseudergates/nymphs.</p></tp:treatment-sec><tp:treatment-sec sec-type="description" id="SECID0E2JAC"><title>Description.</title><p><bold><italic>Dealated Imago</italic></bold> (Fig. <xref ref-type="fig" rid="F2">2</xref>, Table <xref ref-type="table" rid="T1">1</xref>). Head and pronotum castaneus brown (almost black in live habitus, Fig. <xref ref-type="fig" rid="F6">6A</xref>). Postclypeus hyaline; labrum light orange-brown. Fore wing scales concolorous with pronotum. Femora slightly lighter than pronotum; tibiae concolorous with labrum. In lateral view, vertex of head with 20–24 scattered setae of medium length. In dorsal view, pronotum with about 20 setae of variable length along each lateral margin; in lateral view, with setae in line with anterior and posterior margins; a few in middle. Eyes small, dark gray, occupying less than one-third the distance between vertex and genal margins; ellipsoid with rectate margin at antennal socket. Ocelli small, orange, elliptical; separated from eye by their narrow width. Antennae article formula 2 &lt; 3 &gt; 4 = 5. Pronotum wider than long, about as wide as head capsule without eyes; anterior and posterior margins with slight concavity, sides slightly convex. Arolia present.</p><table-wrap id="T1" position="float" orientation="portrait"><label>Table 1.</label><caption><p>Measurements (mm) of <italic><tp:taxon-name><tp:taxon-name-part taxon-name-part-type="genus" reg="Glyptotermes">Glyptotermes</tp:taxon-name-part><tp:taxon-name-part taxon-name-part-type="species" reg="hickmani">hickmani</tp:taxon-name-part></tp:taxon-name></italic> sp. nov. and <italic><tp:taxon-name><tp:taxon-name-part taxon-name-part-type="genus" reg="Glyptotermes">G.</tp:taxon-name-part><tp:taxon-name-part taxon-name-part-type="species" reg="canellae">canellae</tp:taxon-name-part></tp:taxon-name></italic> (Müller) imagos.</p></caption><table id="TID0E3GAE" rules="all"><tbody><tr><th rowspan="3" colspan="1">Characters</th><th rowspan="1" colspan="2">
                    <italic><tp:taxon-name>
                        <tp:taxon-name-part taxon-name-part-type="genus" reg="Glyptotermes">G.</tp:taxon-name-part>
                        <tp:taxon-name-part taxon-name-part-type="species" reg="hickmani">hickmani</tp:taxon-name-part>
                      </tp:taxon-name></italic>
                  </th><th rowspan="1" colspan="2">
                    <italic><tp:taxon-name>
                        <tp:taxon-name-part taxon-name-part-type="genus" reg="Glyptotermes">G.</tp:taxon-name-part>
                        <tp:taxon-name-part taxon-name-part-type="species" reg="canellae">canellae</tp:taxon-name-part>
                      </tp:taxon-name></italic>
                  </th></tr><tr><th rowspan="1" colspan="1">(n = 4)</th><th rowspan="1" colspan="1"/><th rowspan="1" colspan="1">(n = 12)</th><th rowspan="1" colspan="1"/></tr><tr><th rowspan="1" colspan="1">mean</th><th rowspan="1" colspan="1">range</th><th rowspan="1" colspan="1">mean</th><th rowspan="1" colspan="1">range</th></tr><tr><td rowspan="1" colspan="1">Length of head to tip of labrum</td><td rowspan="1" colspan="1">1.38</td><td rowspan="1" colspan="1">1.35–1.44</td><td rowspan="1" colspan="1">1.36</td><td rowspan="1" colspan="1">1.30–1.40</td></tr><tr><td rowspan="1" colspan="1">Length of head to side base of mandibles</td><td rowspan="1" colspan="1">0.64</td><td rowspan="1" colspan="1">0.54–0.79</td><td rowspan="1" colspan="1">0.64</td><td rowspan="1" colspan="1">0.58–0.79</td></tr><tr><td rowspan="1" colspan="1">Width of head</td><td rowspan="1" colspan="1">1.15</td><td rowspan="1" colspan="1">1.11–1.19</td><td rowspan="1" colspan="1">1.18</td><td rowspan="1" colspan="1">1.14–1.19</td></tr><tr><td rowspan="1" colspan="1">Diameter of eye</td><td rowspan="1" colspan="1">0.26</td><td rowspan="1" colspan="1">0.25–0.30</td><td rowspan="1" colspan="1">0.27</td><td rowspan="1" colspan="1">0.25–0.28</td></tr><tr><td rowspan="1" colspan="1">Eye from lower margin</td><td rowspan="1" colspan="1">0.27</td><td rowspan="1" colspan="1">0.23–0.33</td><td rowspan="1" colspan="1">0.18</td><td rowspan="1" colspan="1">0.16–0.25</td></tr><tr><td rowspan="1" colspan="1">Length of ocellus</td><td rowspan="1" colspan="1">0.1</td><td rowspan="1" colspan="1">0.09–0.11</td><td rowspan="1" colspan="1">0.1</td><td rowspan="1" colspan="1">0.09–0.11</td></tr><tr><td rowspan="1" colspan="1">Median length of pronotum</td><td rowspan="1" colspan="1">0.62</td><td rowspan="1" colspan="1">0.58–0.65</td><td rowspan="1" colspan="1">0.57</td><td rowspan="1" colspan="1">0.53–0.60</td></tr><tr><td rowspan="1" colspan="1">Maximum length of pronotum</td><td rowspan="1" colspan="1">0.71</td><td rowspan="1" colspan="1">0.70–0.74</td><td rowspan="1" colspan="1">0.7</td><td rowspan="1" colspan="1">0.65–0.77</td></tr><tr><td rowspan="1" colspan="1">Width of pronotum</td><td rowspan="1" colspan="1">1.19</td><td rowspan="1" colspan="1">1.09–1.26</td><td rowspan="1" colspan="1">1.06</td><td rowspan="1" colspan="1">1.00–1.11</td></tr><tr><td rowspan="1" colspan="1">Length of hind tibia</td><td rowspan="1" colspan="1">0.91</td><td rowspan="1" colspan="1">0.86–0.96</td><td rowspan="1" colspan="1">0.87</td><td rowspan="1" colspan="1">0.79–0.91</td></tr><tr><td rowspan="1" colspan="1">Length of fore wing from suture</td><td rowspan="1" colspan="1"/><td rowspan="1" colspan="1"/><td rowspan="1" colspan="1">6.57</td><td rowspan="1" colspan="1">6.24–6.80</td></tr><tr><td rowspan="1" colspan="1">Width of fore wing</td><td rowspan="1" colspan="2"/><td rowspan="1" colspan="1">1.83</td><td rowspan="1" colspan="1">1.68–1.93</td></tr></tbody></table></table-wrap><fig id="F2" position="float" orientation="portrait"><object-id xmlns:xlink="http://www.w3.org/1999/xlink" content-type="doi" xlink:type="simple">10.3897/zookeys.1059.70500.figure2</object-id><object-id xmlns:xlink="http://www.w3.org/1999/xlink" content-type="arpha" xlink:type="simple">2007EC19-D495-5C63-A430-56110DC6434D</object-id><label>Figure 2.</label><caption><p>Dorsal (top) and lateral views of the <italic><tp:taxon-name><tp:taxon-name-part taxon-name-part-type="genus" reg="Glyptotermes">Glyptotermes</tp:taxon-name-part><tp:taxon-name-part taxon-name-part-type="species" reg="hickmani">hickmani</tp:taxon-name-part></tp:taxon-name></italic> sp. nov. female dealate.</p></caption><graphic xmlns:xlink="http://www.w3.org/1999/xlink" xlink:href="zookeys-1059-023-g002.jpg" position="float" orientation="portrait" xlink:type="simple" id="oo_584167.jpg"><uri content-type="original_file" xlink:type="simple">https://binary.pensoft.net/fig/584167</uri></graphic></fig><p><bold><italic>Soldier</italic></bold> (Fig. <xref ref-type="fig" rid="F3">3</xref>, Table <xref ref-type="table" rid="T2">2</xref>). Head, in lateral view, grading from light orange at the cervical margin to dark brown at frontal horns (darker in live habitus, Fig. <xref ref-type="fig" rid="F6">6B</xref>). Mandibles concolorous with frons. Head capsule nearly cuboid; about as wide as high; with distinct narrowing near anterior fourth. Pronotum more than twice as wide as long, widest near front third; anterior margin weakly concave, posterior margin barely concave in middle. In dorsal and ventral views, setae on head and pronotum medium to long; about 4–5 short setae on basal hump of mandibles. In lateral view, setae less numerous except for setae on postmentum. Mandibles robust, form about two-thirds of total head length; curve apically near anterior half, humps at basal fourth evenly rounded beyond outer blades. Dentition as in Fig. <xref ref-type="fig" rid="F3">3</xref>. Frons bilobed; lobes rounded in lateral view; frontal furrow between lobes extends to postclypeus. Angle formed by vertex and frons about 75°; lateral view of frons punctuated by large, knob-like, frontal horns. Eye spots very faint. In ventral view, posterior margin of postmentum slightly wider than middle. Genal horns rounded from above, project slightly beyond narrowest point of head capsule. Antenna with 11–12 articles; formula 2 &gt; 3 &lt; 4 &lt; 5. Femora swollen.</p><table-wrap id="T2" position="float" orientation="portrait"><label>Table 2.</label><caption><p>Measurements (mm) of <italic><tp:taxon-name><tp:taxon-name-part taxon-name-part-type="genus" reg="Glyptotermes">Glyptotermes</tp:taxon-name-part><tp:taxon-name-part taxon-name-part-type="species" reg="hickmani">hickmani</tp:taxon-name-part></tp:taxon-name></italic> sp. nov. and <italic><tp:taxon-name><tp:taxon-name-part taxon-name-part-type="genus" reg="Glyptotermes">G.</tp:taxon-name-part><tp:taxon-name-part taxon-name-part-type="species" reg="canellae">canellae</tp:taxon-name-part></tp:taxon-name></italic> (Müller) soldiers.</p></caption><table id="TID0EHWAE" rules="all"><tbody><tr><th rowspan="3" colspan="1">Characters</th><th rowspan="1" colspan="2">
                    <italic><tp:taxon-name>
                        <tp:taxon-name-part taxon-name-part-type="genus" reg="Glyptotermes">G.</tp:taxon-name-part>
                        <tp:taxon-name-part taxon-name-part-type="species" reg="hickmani">hickmani</tp:taxon-name-part>
                      </tp:taxon-name></italic>
                  </th><th rowspan="1" colspan="2">
                    <italic><tp:taxon-name>
                        <tp:taxon-name-part taxon-name-part-type="genus" reg="Glyptotermes">G.</tp:taxon-name-part>
                        <tp:taxon-name-part taxon-name-part-type="species" reg="canellae">canellae</tp:taxon-name-part>
                      </tp:taxon-name></italic>
                  </th></tr><tr><th rowspan="1" colspan="1">(n = 9)</th><th rowspan="1" colspan="1"/><th rowspan="1" colspan="1">(n = 2)</th><th rowspan="1" colspan="1"/></tr><tr><th rowspan="1" colspan="1">mean</th><th rowspan="1" colspan="1">range</th><th rowspan="1" colspan="1">mean</th><th rowspan="1" colspan="1">range</th></tr><tr><td rowspan="1" colspan="1">Length of head to side base of mandibles</td><td rowspan="1" colspan="1">1.44</td><td rowspan="1" colspan="1">1.09–1.70</td><td rowspan="1" colspan="1">1.84</td><td rowspan="1" colspan="1">1.81–1.88</td></tr><tr><td rowspan="1" colspan="1">Width of head</td><td rowspan="1" colspan="1">1.22</td><td rowspan="1" colspan="1">1.00–1.32</td><td rowspan="1" colspan="1">1.37</td><td rowspan="1" colspan="1">1.32–1.42</td></tr><tr><td rowspan="1" colspan="1">Height of head</td><td rowspan="1" colspan="1">1.11</td><td rowspan="1" colspan="1">0.95–1.18</td><td rowspan="1" colspan="1">1.19</td><td rowspan="1" colspan="1">1.19–1.19</td></tr><tr><td rowspan="1" colspan="1">Length of left mandible</td><td rowspan="1" colspan="1">1.04</td><td rowspan="1" colspan="1">0.88–1.14</td><td rowspan="1" colspan="1">1.20</td><td rowspan="1" colspan="1">1.18–1.23</td></tr><tr><td rowspan="1" colspan="1">Maximum width of postmentum</td><td rowspan="1" colspan="1">0.38</td><td rowspan="1" colspan="1">0.35–0.40</td><td rowspan="1" colspan="1">0.51</td><td rowspan="1" colspan="1">0.49–0.53</td></tr><tr><td rowspan="1" colspan="1">Minimum width of postmentum</td><td rowspan="1" colspan="1">0.29</td><td rowspan="1" colspan="1">0.26–0.33</td><td rowspan="1" colspan="1">0.37</td><td rowspan="1" colspan="1">0.35–0.39</td></tr><tr><td rowspan="1" colspan="1">Length of postmentum</td><td rowspan="1" colspan="1">1.12</td><td rowspan="1" colspan="1">0.89–1.25</td><td rowspan="1" colspan="1">1.12</td><td rowspan="1" colspan="1">1.12–1.12</td></tr><tr><td rowspan="1" colspan="1">Median length of pronotum</td><td rowspan="1" colspan="1">0.54</td><td rowspan="1" colspan="1">0.40–0.61</td><td rowspan="1" colspan="1">0.59</td><td rowspan="1" colspan="1">0.58–0.60</td></tr><tr><td rowspan="1" colspan="1">Maximum length of pronotum</td><td rowspan="1" colspan="1">0.65</td><td rowspan="1" colspan="1">0.51–0.74</td><td rowspan="1" colspan="1">0.73</td><td rowspan="1" colspan="1">0.72–0.74</td></tr><tr><td rowspan="1" colspan="1">Width of pronotum</td><td rowspan="1" colspan="1">1.19</td><td rowspan="1" colspan="1">0.91–1.32</td><td rowspan="1" colspan="1">1.26</td><td rowspan="1" colspan="1">1.23–1.30</td></tr><tr><td rowspan="1" colspan="1">Length of hind tibia</td><td rowspan="1" colspan="1">0.72</td><td rowspan="1" colspan="1">0.61–0.79</td><td rowspan="1" colspan="1">0.88</td><td rowspan="1" colspan="1">0.88–0.88</td></tr></tbody></table></table-wrap><fig id="F3" position="float" orientation="portrait"><object-id xmlns:xlink="http://www.w3.org/1999/xlink" content-type="doi" xlink:type="simple">10.3897/zookeys.1059.70500.figure3</object-id><object-id xmlns:xlink="http://www.w3.org/1999/xlink" content-type="arpha" xlink:type="simple">B72194E1-F359-5430-A5FD-C09D433B26F5</object-id><label>Figure 3.</label><caption><p>Dorsal (top) (<bold>B</bold>), lateral/oblique, and ventral views of the <italic><tp:taxon-name><tp:taxon-name-part taxon-name-part-type="genus" reg="Glyptotermes">Glyptotermes</tp:taxon-name-part><tp:taxon-name-part taxon-name-part-type="species" reg="hickmani">hickmani</tp:taxon-name-part></tp:taxon-name></italic> sp. nov. soldier head capsule and pronotum. Arrow = frontal horn.</p></caption><graphic xmlns:xlink="http://www.w3.org/1999/xlink" xlink:href="zookeys-1059-023-g003.jpg" position="float" orientation="portrait" xlink:type="simple" id="oo_584168.jpg"><uri content-type="original_file" xlink:type="simple">https://binary.pensoft.net/fig/584168</uri></graphic></fig></tp:treatment-sec><tp:treatment-sec sec-type="distribution" id="SECID0EHOAE"><title>Distribution.</title><p>See Fig. <xref ref-type="fig" rid="F1">1</xref>.</p></tp:treatment-sec><tp:treatment-sec sec-type="etymology" id="SECID0EROAE"><title>Etymology.</title><p>Named after Robert B. (Bob) Hickman, a friend and able termite collector, who joined us on the Paraguay expedition.</p></tp:treatment-sec><tp:treatment-sec><!--Section generated to contain objects referenced in tp:taxon-treatment.--><fig id="F6" position="float" orientation="portrait"><object-id xmlns:xlink="http://www.w3.org/1999/xlink" content-type="doi" xlink:type="simple">10.3897/zookeys.1059.70500.figure6</object-id><object-id xmlns:xlink="http://www.w3.org/1999/xlink" content-type="arpha" xlink:type="simple">94FD85DC-8005-5175-8042-88EDFC7DD849</object-id><label>Figure 6.</label><caption><p>Live habitus of <italic><tp:taxon-name><tp:taxon-name-part taxon-name-part-type="genus" reg="Glyptotermes">Glyptotermes</tp:taxon-name-part><tp:taxon-name-part taxon-name-part-type="species" reg="hickmani">hickmani</tp:taxon-name-part></tp:taxon-name></italic> sp. nov. imagos <bold>A</bold> and soldier <bold>B</bold> and <italic><tp:taxon-name><tp:taxon-name-part taxon-name-part-type="genus" reg="Glyptotermes">G.</tp:taxon-name-part><tp:taxon-name-part taxon-name-part-type="species" reg="canellae">canellae</tp:taxon-name-part></tp:taxon-name></italic> (Müller) soldier <bold>C</bold> and imagos <bold>D</bold>.</p></caption><graphic xmlns:xlink="http://www.w3.org/1999/xlink" xlink:href="zookeys-1059-023-g006.jpg" position="float" orientation="portrait" xlink:type="simple" id="oo_584171.jpg"><uri content-type="original_file" xlink:type="simple">https://binary.pensoft.net/fig/584171</uri></graphic></fig><fig id="F1" position="float" orientation="portrait"><object-id xmlns:xlink="http://www.w3.org/1999/xlink" content-type="doi" xlink:type="simple">10.3897/zookeys.1059.70500.figure1</object-id><object-id xmlns:xlink="http://www.w3.org/1999/xlink" content-type="arpha" xlink:type="simple">8317B4CD-27FE-5469-B064-E4D8C40C3586</object-id><label>Figure 1.</label><caption><p>Distribution of <italic><tp:taxon-name><tp:taxon-name-part taxon-name-part-type="genus" reg="Glyptotermes">Glyptotermes</tp:taxon-name-part><tp:taxon-name-part taxon-name-part-type="species" reg="hickmani">hickmani</tp:taxon-name-part></tp:taxon-name></italic> sp. nov. and <italic><tp:taxon-name><tp:taxon-name-part taxon-name-part-type="genus" reg="Glyptotermes">G.</tp:taxon-name-part><tp:taxon-name-part taxon-name-part-type="species" reg="canellae">canellae</tp:taxon-name-part></tp:taxon-name></italic> (Müller) in Paraguay and literature localities of <italic><tp:taxon-name><tp:taxon-name-part taxon-name-part-type="genus" reg="Glyptotermes">G.</tp:taxon-name-part><tp:taxon-name-part taxon-name-part-type="species" reg="canellae">canellae</tp:taxon-name-part></tp:taxon-name></italic> in Argentina and Brazil.</p></caption><graphic xmlns:xlink="http://www.w3.org/1999/xlink" xlink:href="zookeys-1059-023-g001.jpg" position="float" orientation="portrait" xlink:type="simple" id="oo_584166.jpg"><uri content-type="original_file" xlink:type="simple">https://binary.pensoft.net/fig/584166</uri></graphic></fig></tp:treatment-sec></tp:taxon-treatment>
