# Supplementary material for: The termite genus Glyptotermes (Isoptera, Kalotermitidae) from Paraguay
Source: Zookeys. 2021 Sep 1;1059:23–33. doi: 10.3897/zookeys.1059.70500 (PMC8426311; doi:10.3897/zookeys.1059.70500)
Supplement: XML Treatment for Glyptotermes canellae [file zookeys.1059.70500-treatment2.xml]

<!DOCTYPE tp:taxon-treatment
  PUBLIC "-//TaxonX//DTD Taxonomic Treatment Publishing DTD v0 20100105//EN" "tax-treatment-NSO.dtd">
<tp:taxon-treatment xmlns:tp="http://www.plazi.org/taxpub"><tp:treatment-meta><kwd-group><label>Taxon classification</label><kwd><named-content xmlns:xlink="http://www.w3.org/1999/xlink" content-type="kingdom">Animalia</named-content></kwd><kwd><named-content xmlns:xlink="http://www.w3.org/1999/xlink" content-type="order">Blattodea</named-content></kwd><kwd><named-content xmlns:xlink="http://www.w3.org/1999/xlink" content-type="family">Kalotermitidae</named-content></kwd></kwd-group><mixed-citation publication-type="journal"><person-group><name><surname>Scheffrahn</surname><given-names>Rudolf H.</given-names></name></person-group><article-title>The termite genus <italic><tp:taxon-name><tp:taxon-name-part taxon-name-part-type="genus" reg="Glyptotermes">Glyptotermes</tp:taxon-name-part></tp:taxon-name></italic> (<tp:taxon-name><tp:taxon-name-part taxon-name-part-type="order">Isoptera</tp:taxon-name-part></tp:taxon-name>, <tp:taxon-name><tp:taxon-name-part taxon-name-part-type="family">Kalotermitidae</tp:taxon-name-part></tp:taxon-name>) from Paraguay</article-title><source>Zookeys</source><day>01</day><month>9</month><year>2021</year><volume>1059</volume><fpage>23</fpage><lpage>33</lpage><pub-id pub-id-type="doi">10.3897/zookeys.1059.70500</pub-id></mixed-citation></tp:treatment-meta><tp:nomenclature><tp:taxon-name>
            <object-id xmlns:xlink="http://www.w3.org/1999/xlink" content-type="arpha" xlink:type="simple">01162141-9B85-5DAC-861A-229E8392DFD9</object-id>
            <tp:taxon-name-part taxon-name-part-type="genus" reg="Glyptotermes">Glyptotermes</tp:taxon-name-part>
            <tp:taxon-name-part taxon-name-part-type="species" reg="canellae">canellae</tp:taxon-name-part>
          </tp:taxon-name><tp:taxon-authority>(Müller, 1873)</tp:taxon-authority><xref ref-type="fig" rid="F4">Figs 4</xref><xref ref-type="fig" rid="F5">, 5</xref><xref ref-type="fig" rid="F6">, 6</xref><xref ref-type="table" rid="T1">; Tables 1</xref><xref ref-type="table" rid="T2">, 2</xref><tp:nomenclature-citation-list><tp:nomenclature-citation><tp:taxon-name>
                <tp:taxon-name-part taxon-name-part-type="status">Müller, 1873, 334:</tp:taxon-name-part>
                <tp:taxon-name-part taxon-name-part-type="genus" reg="Calotermes">Calotermes</tp:taxon-name-part>
                <tp:taxon-name-part taxon-name-part-type="species" reg="canellae">canellae</tp:taxon-name-part>
              </tp:taxon-name><comment>; imago described. Brazil. </comment></tp:nomenclature-citation><tp:nomenclature-citation><tp:taxon-name>
                <tp:taxon-name-part taxon-name-part-type="status">Silvestri, 1901, 3:</tp:taxon-name-part>
                <tp:taxon-name-part taxon-name-part-type="genus" reg="Calotermes">Calotermes</tp:taxon-name-part>
                <tp:taxon-name-part taxon-name-part-type="species" reg="lobicephalus">lobicephalus</tp:taxon-name-part>
              </tp:taxon-name><comment>; soldier described with single measurement. Argentina. </comment></tp:nomenclature-citation><tp:nomenclature-citation><tp:taxon-name>
                <tp:taxon-name-part taxon-name-part-type="status">Silvestri, 1903, 36–37:</tp:taxon-name-part>
                <tp:taxon-name-part taxon-name-part-type="genus" reg="Calotermes">Calotermes</tp:taxon-name-part>
                <tp:taxon-name-part taxon-name-part-type="species" reg="lobicephalus">lobicephalus</tp:taxon-name-part>
              </tp:taxon-name><comment>; soldier described with seven measurements and figured with simple line drawings. Argentina. </comment></tp:nomenclature-citation><tp:nomenclature-citation><tp:taxon-name>
                <tp:taxon-name-part taxon-name-part-type="status">Holmgren, 1911, 56:</tp:taxon-name-part>
                <tp:taxon-name-part taxon-name-part-type="genus" reg="Calotermes">Calotermes</tp:taxon-name-part>
                <tp:taxon-name-part taxon-name-part-type="species" reg="lobicephalus">lobicephalus</tp:taxon-name-part>
              </tp:taxon-name><comment> synonymized with <tp:taxon-name><tp:taxon-name-part taxon-name-part-type="genus" reg="Calotermes">C.</tp:taxon-name-part><tp:taxon-name-part taxon-name-part-type="species" reg="canellae">canellae</tp:taxon-name-part></tp:taxon-name>; imago, soldier figured with photographs. </comment></tp:nomenclature-citation><tp:nomenclature-citation><tp:taxon-name>
                <tp:taxon-name-part taxon-name-part-type="genus" reg="Calotermes"/>
                <tp:taxon-name-part taxon-name-part-type="species" reg="lobicephalus"/>
              </tp:taxon-name><comment>See <xref ref-type="bibr" rid="B3">Krishna et al. (2013</xref>: 429) for complete synopsis and literature review. </comment></tp:nomenclature-citation></tp:nomenclature-citation-list></tp:nomenclature><tp:treatment-sec sec-type="diagnosis" id="SECID0EUSAE"><title>Diagnosis.</title><p>Among mainland South American <italic><tp:taxon-name><tp:taxon-name-part taxon-name-part-type="genus" reg="Glyptotermes">Glyptotermes</tp:taxon-name-part></tp:taxon-name></italic>, the soldier of <italic><tp:taxon-name><tp:taxon-name-part taxon-name-part-type="genus" reg="Glyptotermes">G.</tp:taxon-name-part><tp:taxon-name-part taxon-name-part-type="species" reg="canellae">canellae</tp:taxon-name-part></tp:taxon-name></italic> is the second largest after <italic><tp:taxon-name><tp:taxon-name-part taxon-name-part-type="genus" reg="Glyptotermes">G.</tp:taxon-name-part><tp:taxon-name-part taxon-name-part-type="species" reg="hospitalis">hospitalis</tp:taxon-name-part></tp:taxon-name></italic> (Emerson, 1925) from Guyana. The projecting genal horns of the <italic><tp:taxon-name><tp:taxon-name-part taxon-name-part-type="genus" reg="Glyptotermes">G.</tp:taxon-name-part><tp:taxon-name-part taxon-name-part-type="species" reg="canellae">canellae</tp:taxon-name-part></tp:taxon-name></italic> soldier are diagnostic.</p></tp:treatment-sec><tp:treatment-sec sec-type="type locality" id="SECID0ECUAE"><title>Type locality.</title><p>Brazil: Santa Catarina: Itajaí.</p></tp:treatment-sec><tp:treatment-sec sec-type="material" id="SECID0EHUAE"><title>Material examined.</title><p>Paraguay, S. Piribebuy (<named-content xmlns:xlink="http://www.w3.org/1999/xlink" content-type="dwc:verbatimCoordinates" xlink:type="simple"><named-content content-type="geo-json" specific-use="{&#34;type&#34;:&#34;Point&#34;,&#34;coordinates&#34;:[-57.024400,-25.536800]}" id="NCID0EQUAE" xlink:type="simple">-25.5368, -57.0244</named-content></named-content>), elev. 229, 27 May 2012, R. Scheffrahn et al., <named-content xmlns:xlink="http://www.w3.org/1999/xlink" content-type="dwc:institutional_code" xlink:type="simple">UFTC</named-content> no. PA89 containing 2 soldiers, 12 alates, and many pseudergates. The types were not examined, but the soldier measurements in <xref ref-type="bibr" rid="B11">Silvestri (1903</xref>: 36) and photographs in <xref ref-type="bibr" rid="B1">Holmgren (1911</xref>; pl. 4, figs 14, 15) of <italic><tp:taxon-name><tp:taxon-name-part taxon-name-part-type="genus" reg="Calotermes">C.</tp:taxon-name-part><tp:taxon-name-part taxon-name-part-type="species" reg="lobicephalus">lobicephalus</tp:taxon-name-part></tp:taxon-name></italic> are of excellent quality. The measurements agree with those in Table <xref ref-type="table" rid="T2">2</xref> and the photographs show the characteristically deeply bilobed frons and its steep angle from the vertex (Figs <xref ref-type="fig" rid="F5">5</xref>, <xref ref-type="fig" rid="F6">6C</xref>) that are unique for <italic><tp:taxon-name><tp:taxon-name-part taxon-name-part-type="genus" reg="Glyptotermes">Glyptotermes</tp:taxon-name-part></tp:taxon-name></italic> soldiers of this region.</p></tp:treatment-sec><tp:treatment-sec sec-type="redescription" id="SECID0EAWAE"><title>Redescription.</title><p><bold><italic>Winged Imago</italic></bold> (Fig. <xref ref-type="fig" rid="F4">4</xref>, Table <xref ref-type="table" rid="T1">1</xref>). Head medium brown, pronotum light brown (castaneus in live habitus, Fig. <xref ref-type="fig" rid="F6">6D</xref>). Postclypeus hyaline; labrum light orange-brown. Fore wing scales concolorous with pronotum. Femora and tibiae concolorous with labrum. In lateral view, vertex of head with about 12 scattered setae of medium length. In dorsal view, pronotum with about 8–10 setae of various lengths along lateral margins; in lateral view, about 4–6 setae in line, each with anterior and posterior margins; a few in middle. Eyes medium small, dark gray, occupying about one-third the distance midway between vertex and genal margin; ellipsoid with rectate margin at antennal socket. Ocelli orange, nearly circular; one fifth their diameter from eye. Arolia present.</p><fig id="F4" position="float" orientation="portrait"><object-id xmlns:xlink="http://www.w3.org/1999/xlink" content-type="doi" xlink:type="simple">10.3897/zookeys.1059.70500.figure4</object-id><object-id xmlns:xlink="http://www.w3.org/1999/xlink" content-type="arpha" xlink:type="simple">35C8FFEA-F24D-5EA8-9A9A-D352BA66EEAD</object-id><label>Figure 4.</label><caption><p>Dorsal (top) and lateral views of the <italic><tp:taxon-name><tp:taxon-name-part taxon-name-part-type="genus" reg="Glyptotermes">Glyptotermes</tp:taxon-name-part><tp:taxon-name-part taxon-name-part-type="species" reg="canellae">canellae</tp:taxon-name-part></tp:taxon-name></italic> (Müller) female alate.</p></caption><graphic xmlns:xlink="http://www.w3.org/1999/xlink" xlink:href="zookeys-1059-023-g004.jpg" position="float" orientation="portrait" xlink:type="simple" id="oo_584169.jpg"><uri content-type="original_file" xlink:type="simple">https://binary.pensoft.net/fig/584169</uri></graphic></fig><p><bold><italic>Soldier</italic></bold> (Fig. <xref ref-type="fig" rid="F5">5</xref>, Table <xref ref-type="table" rid="T2">2</xref>). Head, in lateral view, grading from light orange at the cervical margin to dark brown at frons (darker in live habitus, Fig. <xref ref-type="fig" rid="F6">6C</xref>). Mandibles concolorous with frons. Head capsule much longer than wide; about as wide as high; in dorsal view, posterior wider than width at genal horns. Frontal horns absent. Pronotum more than twice as wide as long, widest near front third; anterior and posterior margins evenly curved, nearly parallel. In all views, setae sparse and uneven in length; no setae on basal hump of mandibles. Mandibles robust, form about one third of total head length; curve apically near anterior half, humps at basal fourth angular beyond outer blades. Dentition as in Fig. <xref ref-type="fig" rid="F5">5</xref>. Frons bilobed, lobes and frons rugose. Frontal furrow between lobes extends to middle of frons. Angle formed by vertex and frons about 90°; lateral view of frons with very small elevations near base; insufficient to constitute horns. Eye spots very faint. In ventral view, posterior margin of postmentum narrower than middle. Genal horns acute, visible from above, span narrowest part of head capsule. Antenna with 12 articles; formula 2 &gt; 3 &lt; 4 &lt; 5. Femora swollen.</p><fig id="F5" position="float" orientation="portrait"><object-id xmlns:xlink="http://www.w3.org/1999/xlink" content-type="doi" xlink:type="simple">10.3897/zookeys.1059.70500.figure5</object-id><object-id xmlns:xlink="http://www.w3.org/1999/xlink" content-type="arpha" xlink:type="simple">E3DBC55B-5373-56D0-9D24-B251B70B71AD</object-id><label>Figure 5.</label><caption><p>Dorsal (top), lateral/oblique, and ventral views of the <italic><tp:taxon-name><tp:taxon-name-part taxon-name-part-type="genus" reg="Glyptotermes">Glyptotermes</tp:taxon-name-part><tp:taxon-name-part taxon-name-part-type="species" reg="canellae">canellae</tp:taxon-name-part></tp:taxon-name></italic> (Müller) soldier head capsule and pronotum.</p></caption><graphic xmlns:xlink="http://www.w3.org/1999/xlink" xlink:href="zookeys-1059-023-g005.jpg" position="float" orientation="portrait" xlink:type="simple" id="oo_584170.jpg"><uri content-type="original_file" xlink:type="simple">https://binary.pensoft.net/fig/584170</uri></graphic></fig><fig id="F6" position="float" orientation="portrait"><object-id xmlns:xlink="http://www.w3.org/1999/xlink" content-type="doi" xlink:type="simple">10.3897/zookeys.1059.70500.figure6</object-id><object-id xmlns:xlink="http://www.w3.org/1999/xlink" content-type="arpha" xlink:type="simple">94FD85DC-8005-5175-8042-88EDFC7DD849</object-id><label>Figure 6.</label><caption><p>Live habitus of <italic><tp:taxon-name><tp:taxon-name-part taxon-name-part-type="genus" reg="Glyptotermes">Glyptotermes</tp:taxon-name-part><tp:taxon-name-part taxon-name-part-type="species" reg="hickmani">hickmani</tp:taxon-name-part></tp:taxon-name></italic> sp. nov. imagos <bold>A</bold> and soldier <bold>B</bold> and <italic><tp:taxon-name><tp:taxon-name-part taxon-name-part-type="genus" reg="Glyptotermes">G.</tp:taxon-name-part><tp:taxon-name-part taxon-name-part-type="species" reg="canellae">canellae</tp:taxon-name-part></tp:taxon-name></italic> (Müller) soldier <bold>C</bold> and imagos <bold>D</bold>.</p></caption><graphic xmlns:xlink="http://www.w3.org/1999/xlink" xlink:href="zookeys-1059-023-g006.jpg" position="float" orientation="portrait" xlink:type="simple" id="oo_584171.jpg"><uri content-type="original_file" xlink:type="simple">https://binary.pensoft.net/fig/584171</uri></graphic></fig></tp:treatment-sec><tp:treatment-sec sec-type="distribution" id="SECID0EJ1AE"><title>Distribution.</title><p>Argentine record of <italic><tp:taxon-name><tp:taxon-name-part taxon-name-part-type="genus" reg="Glyptotermes">G.</tp:taxon-name-part><tp:taxon-name-part taxon-name-part-type="species" reg="canellae">canellae</tp:taxon-name-part></tp:taxon-name></italic> from <xref ref-type="bibr" rid="B12">Torales et al. (1997)</xref> (Fig. <xref ref-type="fig" rid="F1">1</xref>).</p></tp:treatment-sec><tp:treatment-sec><!--Section generated to contain objects referenced in tp:taxon-treatment.--><table-wrap id="T1" position="float" orientation="portrait"><label>Table 1.</label><caption><p>Measurements (mm) of <italic><tp:taxon-name><tp:taxon-name-part taxon-name-part-type="genus" reg="Glyptotermes">Glyptotermes</tp:taxon-name-part><tp:taxon-name-part taxon-name-part-type="species" reg="hickmani">hickmani</tp:taxon-name-part></tp:taxon-name></italic> sp. nov. and <italic><tp:taxon-name><tp:taxon-name-part taxon-name-part-type="genus" reg="Glyptotermes">G.</tp:taxon-name-part><tp:taxon-name-part taxon-name-part-type="species" reg="canellae">canellae</tp:taxon-name-part></tp:taxon-name></italic> (Müller) imagos.</p></caption><table id="TID0E3GAE" rules="all"><tbody><tr><th rowspan="3" colspan="1">Characters</th><th rowspan="1" colspan="2">
                    <italic><tp:taxon-name>
                        <tp:taxon-name-part taxon-name-part-type="genus" reg="Glyptotermes">G.</tp:taxon-name-part>
                        <tp:taxon-name-part taxon-name-part-type="species" reg="hickmani">hickmani</tp:taxon-name-part>
                      </tp:taxon-name></italic>
                  </th><th rowspan="1" colspan="2">
                    <italic><tp:taxon-name>
                        <tp:taxon-name-part taxon-name-part-type="genus" reg="Glyptotermes">G.</tp:taxon-name-part>
                        <tp:taxon-name-part taxon-name-part-type="species" reg="canellae">canellae</tp:taxon-name-part>
                      </tp:taxon-name></italic>
                  </th></tr><tr><th rowspan="1" colspan="1">(n = 4)</th><th rowspan="1" colspan="1"/><th rowspan="1" colspan="1">(n = 12)</th><th rowspan="1" colspan="1"/></tr><tr><th rowspan="1" colspan="1">mean</th><th rowspan="1" colspan="1">range</th><th rowspan="1" colspan="1">mean</th><th rowspan="1" colspan="1">range</th></tr><tr><td rowspan="1" colspan="1">Length of head to tip of labrum</td><td rowspan="1" colspan="1">1.38</td><td rowspan="1" colspan="1">1.35–1.44</td><td rowspan="1" colspan="1">1.36</td><td rowspan="1" colspan="1">1.30–1.40</td></tr><tr><td rowspan="1" colspan="1">Length of head to side base of mandibles</td><td rowspan="1" colspan="1">0.64</td><td rowspan="1" colspan="1">0.54–0.79</td><td rowspan="1" colspan="1">0.64</td><td rowspan="1" colspan="1">0.58–0.79</td></tr><tr><td rowspan="1" colspan="1">Width of head</td><td rowspan="1" colspan="1">1.15</td><td rowspan="1" colspan="1">1.11–1.19</td><td rowspan="1" colspan="1">1.18</td><td rowspan="1" colspan="1">1.14–1.19</td></tr><tr><td rowspan="1" colspan="1">Diameter of eye</td><td rowspan="1" colspan="1">0.26</td><td rowspan="1" colspan="1">0.25–0.30</td><td rowspan="1" colspan="1">0.27</td><td rowspan="1" colspan="1">0.25–0.28</td></tr><tr><td rowspan="1" colspan="1">Eye from lower margin</td><td rowspan="1" colspan="1">0.27</td><td rowspan="1" colspan="1">0.23–0.33</td><td rowspan="1" colspan="1">0.18</td><td rowspan="1" colspan="1">0.16–0.25</td></tr><tr><td rowspan="1" colspan="1">Length of ocellus</td><td rowspan="1" colspan="1">0.1</td><td rowspan="1" colspan="1">0.09–0.11</td><td rowspan="1" colspan="1">0.1</td><td rowspan="1" colspan="1">0.09–0.11</td></tr><tr><td rowspan="1" colspan="1">Median length of pronotum</td><td rowspan="1" colspan="1">0.62</td><td rowspan="1" colspan="1">0.58–0.65</td><td rowspan="1" colspan="1">0.57</td><td rowspan="1" colspan="1">0.53–0.60</td></tr><tr><td rowspan="1" colspan="1">Maximum length of pronotum</td><td rowspan="1" colspan="1">0.71</td><td rowspan="1" colspan="1">0.70–0.74</td><td rowspan="1" colspan="1">0.7</td><td rowspan="1" colspan="1">0.65–0.77</td></tr><tr><td rowspan="1" colspan="1">Width of pronotum</td><td rowspan="1" colspan="1">1.19</td><td rowspan="1" colspan="1">1.09–1.26</td><td rowspan="1" colspan="1">1.06</td><td rowspan="1" colspan="1">1.00–1.11</td></tr><tr><td rowspan="1" colspan="1">Length of hind tibia</td><td rowspan="1" colspan="1">0.91</td><td rowspan="1" colspan="1">0.86–0.96</td><td rowspan="1" colspan="1">0.87</td><td rowspan="1" colspan="1">0.79–0.91</td></tr><tr><td rowspan="1" colspan="1">Length of fore wing from suture</td><td rowspan="1" colspan="1"/><td rowspan="1" colspan="1"/><td rowspan="1" colspan="1">6.57</td><td rowspan="1" colspan="1">6.24–6.80</td></tr><tr><td rowspan="1" colspan="1">Width of fore wing</td><td rowspan="1" colspan="2"/><td rowspan="1" colspan="1">1.83</td><td rowspan="1" colspan="1">1.68–1.93</td></tr></tbody></table></table-wrap><table-wrap id="T2" position="float" orientation="portrait"><label>Table 2.</label><caption><p>Measurements (mm) of <italic><tp:taxon-name><tp:taxon-name-part taxon-name-part-type="genus" reg="Glyptotermes">Glyptotermes</tp:taxon-name-part><tp:taxon-name-part taxon-name-part-type="species" reg="hickmani">hickmani</tp:taxon-name-part></tp:taxon-name></italic> sp. nov. and <italic><tp:taxon-name><tp:taxon-name-part taxon-name-part-type="genus" reg="Glyptotermes">G.</tp:taxon-name-part><tp:taxon-name-part taxon-name-part-type="species" reg="canellae">canellae</tp:taxon-name-part></tp:taxon-name></italic> (Müller) soldiers.</p></caption><table id="TID0EHWAE" rules="all"><tbody><tr><th rowspan="3" colspan="1">Characters</th><th rowspan="1" colspan="2">
                    <italic><tp:taxon-name>
                        <tp:taxon-name-part taxon-name-part-type="genus" reg="Glyptotermes">G.</tp:taxon-name-part>
                        <tp:taxon-name-part taxon-name-part-type="species" reg="hickmani">hickmani</tp:taxon-name-part>
                      </tp:taxon-name></italic>
                  </th><th rowspan="1" colspan="2">
                    <italic><tp:taxon-name>
                        <tp:taxon-name-part taxon-name-part-type="genus" reg="Glyptotermes">G.</tp:taxon-name-part>
                        <tp:taxon-name-part taxon-name-part-type="species" reg="canellae">canellae</tp:taxon-name-part>
                      </tp:taxon-name></italic>
                  </th></tr><tr><th rowspan="1" colspan="1">(n = 9)</th><th rowspan="1" colspan="1"/><th rowspan="1" colspan="1">(n = 2)</th><th rowspan="1" colspan="1"/></tr><tr><th rowspan="1" colspan="1">mean</th><th rowspan="1" colspan="1">range</th><th rowspan="1" colspan="1">mean</th><th rowspan="1" colspan="1">range</th></tr><tr><td rowspan="1" colspan="1">Length of head to side base of mandibles</td><td rowspan="1" colspan="1">1.44</td><td rowspan="1" colspan="1">1.09–1.70</td><td rowspan="1" colspan="1">1.84</td><td rowspan="1" colspan="1">1.81–1.88</td></tr><tr><td rowspan="1" colspan="1">Width of head</td><td rowspan="1" colspan="1">1.22</td><td rowspan="1" colspan="1">1.00–1.32</td><td rowspan="1" colspan="1">1.37</td><td rowspan="1" colspan="1">1.32–1.42</td></tr><tr><td rowspan="1" colspan="1">Height of head</td><td rowspan="1" colspan="1">1.11</td><td rowspan="1" colspan="1">0.95–1.18</td><td rowspan="1" colspan="1">1.19</td><td rowspan="1" colspan="1">1.19–1.19</td></tr><tr><td rowspan="1" colspan="1">Length of left mandible</td><td rowspan="1" colspan="1">1.04</td><td rowspan="1" colspan="1">0.88–1.14</td><td rowspan="1" colspan="1">1.20</td><td rowspan="1" colspan="1">1.18–1.23</td></tr><tr><td rowspan="1" colspan="1">Maximum width of postmentum</td><td rowspan="1" colspan="1">0.38</td><td rowspan="1" colspan="1">0.35–0.40</td><td rowspan="1" colspan="1">0.51</td><td rowspan="1" colspan="1">0.49–0.53</td></tr><tr><td rowspan="1" colspan="1">Minimum width of postmentum</td><td rowspan="1" colspan="1">0.29</td><td rowspan="1" colspan="1">0.26–0.33</td><td rowspan="1" colspan="1">0.37</td><td rowspan="1" colspan="1">0.35–0.39</td></tr><tr><td rowspan="1" colspan="1">Length of postmentum</td><td rowspan="1" colspan="1">1.12</td><td rowspan="1" colspan="1">0.89–1.25</td><td rowspan="1" colspan="1">1.12</td><td rowspan="1" colspan="1">1.12–1.12</td></tr><tr><td rowspan="1" colspan="1">Median length of pronotum</td><td rowspan="1" colspan="1">0.54</td><td rowspan="1" colspan="1">0.40–0.61</td><td rowspan="1" colspan="1">0.59</td><td rowspan="1" colspan="1">0.58–0.60</td></tr><tr><td rowspan="1" colspan="1">Maximum length of pronotum</td><td rowspan="1" colspan="1">0.65</td><td rowspan="1" colspan="1">0.51–0.74</td><td rowspan="1" colspan="1">0.73</td><td rowspan="1" colspan="1">0.72–0.74</td></tr><tr><td rowspan="1" colspan="1">Width of pronotum</td><td rowspan="1" colspan="1">1.19</td><td rowspan="1" colspan="1">0.91–1.32</td><td rowspan="1" colspan="1">1.26</td><td rowspan="1" colspan="1">1.23–1.30</td></tr><tr><td rowspan="1" colspan="1">Length of hind tibia</td><td rowspan="1" colspan="1">0.72</td><td rowspan="1" colspan="1">0.61–0.79</td><td rowspan="1" colspan="1">0.88</td><td rowspan="1" colspan="1">0.88–0.88</td></tr></tbody></table></table-wrap><fig id="F1" position="float" orientation="portrait"><object-id xmlns:xlink="http://www.w3.org/1999/xlink" content-type="doi" xlink:type="simple">10.3897/zookeys.1059.70500.figure1</object-id><object-id xmlns:xlink="http://www.w3.org/1999/xlink" content-type="arpha" xlink:type="simple">8317B4CD-27FE-5469-B064-E4D8C40C3586</object-id><label>Figure 1.</label><caption><p>Distribution of <italic><tp:taxon-name><tp:taxon-name-part taxon-name-part-type="genus" reg="Glyptotermes">Glyptotermes</tp:taxon-name-part><tp:taxon-name-part taxon-name-part-type="species" reg="hickmani">hickmani</tp:taxon-name-part></tp:taxon-name></italic> sp. nov. and <italic><tp:taxon-name><tp:taxon-name-part taxon-name-part-type="genus" reg="Glyptotermes">G.</tp:taxon-name-part><tp:taxon-name-part taxon-name-part-type="species" reg="canellae">canellae</tp:taxon-name-part></tp:taxon-name></italic> (Müller) in Paraguay and literature localities of <italic><tp:taxon-name><tp:taxon-name-part taxon-name-part-type="genus" reg="Glyptotermes">G.</tp:taxon-name-part><tp:taxon-name-part taxon-name-part-type="species" reg="canellae">canellae</tp:taxon-name-part></tp:taxon-name></italic> in Argentina and Brazil.</p></caption><graphic xmlns:xlink="http://www.w3.org/1999/xlink" xlink:href="zookeys-1059-023-g001.jpg" position="float" orientation="portrait" xlink:type="simple" id="oo_584166.jpg"><uri content-type="original_file" xlink:type="simple">https://binary.pensoft.net/fig/584166</uri></graphic></fig></tp:treatment-sec><ref-list><ref id="B3"><mixed-citation xmlns:xlink="http://www.w3.org/1999/xlink" xlink:type="simple"><person-group><name name-style="western"><surname>Krishna</surname><given-names>K</given-names></name><name name-style="western"><surname>Grimaldi</surname><given-names>DA</given-names></name><name name-style="western"><surname>Krishna</surname><given-names>V</given-names></name><name name-style="western"><surname>Engel</surname><given-names>MS</given-names></name></person-group> (<year>2013</year>) <article-title>Treatise on the <tp:taxon-name><tp:taxon-name-part taxon-name-part-type="order">Isoptera</tp:taxon-name-part></tp:taxon-name> of the world: Volume 2 Basal Families.</article-title><source>Bulletin of the American Museum of Natural History</source><volume>377</volume>: <fpage>200</fpage>–<lpage>623</lpage>. <ext-link xlink:type="simple" ext-link-type="doi" xlink:href="10.1206/377.2">https://doi.org/10.1206/377.2</ext-link></mixed-citation></ref><ref id="B11"><mixed-citation xmlns:xlink="http://www.w3.org/1999/xlink" xlink:type="simple"><person-group><name name-style="western"><surname>Silvestri</surname><given-names>F</given-names></name></person-group> (<year>1903</year>) <article-title>Contribuzione alla conoscenza dei termite e termitofili dell’America meridionale.</article-title><source>Redia</source><volume>1</volume>: <fpage>1</fpage>–<lpage>234</lpage>. <ext-link xlink:type="simple" ext-link-type="doi" xlink:href="10.5962/bhl.title.137413">https://doi.org/10.5962/bhl.title.137413</ext-link></mixed-citation></ref><ref id="B1"><mixed-citation xmlns:xlink="http://www.w3.org/1999/xlink" xlink:type="simple"><person-group><name name-style="western"><surname>Holmgren</surname><given-names>N</given-names></name></person-group> (<year>1911</year>) <article-title>Termitenstudien. 2. Systematik der Termiten. Die Familien <tp:taxon-name><tp:taxon-name-part taxon-name-part-type="family">Mastotermitidae</tp:taxon-name-part></tp:taxon-name>, <tp:taxon-name><tp:taxon-name-part taxon-name-part-type="family">Protermitidae</tp:taxon-name-part></tp:taxon-name> und <tp:taxon-name><tp:taxon-name-part taxon-name-part-type="family">Mesotermitidae</tp:taxon-name-part></tp:taxon-name>.</article-title><source>Kungliga Svenska Vetenskaps-Akademiens Handlingar</source><volume>46</volume>: <fpage>1</fpage>–<lpage>86</lpage>.</mixed-citation></ref><ref id="B12"><mixed-citation xmlns:xlink="http://www.w3.org/1999/xlink" xlink:type="simple"><person-group><name name-style="western"><surname>Torales</surname><given-names>G</given-names></name><name name-style="western"><surname>Laffont</surname><given-names>ER</given-names></name><name name-style="western"><surname>Arbino</surname><given-names>MO</given-names></name><name name-style="western"><surname>Godoy</surname><given-names>MC</given-names></name></person-group> (<year>1997</year>) <article-title>Primera lista faunística de los Isópteros de la Argentina.</article-title><source>Revista de la Sociedad Entomológica Argentina</source><volume>56</volume>: <fpage>47</fpage>–<lpage>53</lpage>.</mixed-citation></ref></ref-list></tp:taxon-treatment>
